# Supplementary material for: Targeted Proteomics Reveals Quantitative Differences in Low-Abundance Glycosyltransferases of Patients with Congenital Disorders of Glycosylation
Source: Int J Mol Sci. 2024 Jan 18;25(2):1191. doi: 10.3390/ijms25021191 (PMC10816918; doi:10.3390/ijms25021191)
Supplement: Supplementary file 1 [file ijms-25-01191-s001.zip]

Archive with 3 entries (3 files):
- Skyline Batch Guidelines.pdf
- Supplementary Materials Figures S1-S5 and Tables S1-S3.pdf
- Table S4.xlsx
